# Supplementary material for: One Giant Leap for Categorizers: One Small Step for Categorization Theory
Source: PLoS One. 2015 Sep 2;10(9):e0137334. doi: 10.1371/journal.pone.0137334 (PMC4558046; doi:10.1371/journal.pone.0137334)
Supplement: S1 Simulation — (ZIP) [file pone.0137334.s001.zip]

Archive with 4 entries (4 files):
- Smith&Ell PLOS1 ALCOVE matlab code/RB2.stim
- Smith&Ell PLOS1 ALCOVE matlab code/SmithEll_PLOS1_ALCOVE.m
- Smith&Ell PLOS1 ALCOVE matlab code/SmithEll_PLOS1_ALCOVE_runme.m
- Smith&Ell PLOS1 ALCOVE matlab code/SmithEll_PLOS1_ALCOVEdrvr.m
