# Supplementary material for: One Giant Leap for Categorizers: One Small Step for Categorization Theory
Source: PLoS One. 2015 Sep 2;10(9):e0137334. doi: 10.1371/journal.pone.0137334 (PMC4558046; doi:10.1371/journal.pone.0137334)
Supplement: S1 Simulation — (ZIP) [file pone.0137334.s001.zip › Smith&Ell PLOS1 ALCOVE matlab code/RB2.stim]

1.0000000e+00	2.9129986e+01	3.5010403e+01	1.0000000e+00
1.0000000e+00	3.7667958e+01	5.6965154e+01	1.0000000e+00
1.0000000e+00	2.7332953e+01	5.7721296e+01	1.0000000e+00
1.0000000e+00	4.1803130e+01	4.4715507e+01	1.0000000e+00
1.0000000e+00	3.3740741e+01	1.8709048e+01	1.0000000e+00
1.0000000e+00	3.0898892e+01	6.0134970e+01	1.0000000e+00
1.0000000e+00	3.6703348e+01	8.1803253e+01	1.0000000e+00
1.0000000e+00	3.9761095e+01	6.0238077e+01	1.0000000e+00
1.0000000e+00	4.2258624e+01	7.1182019e+01	1.0000000e+00
1.0000000e+00	3.9677042e+01	7.5012596e+01	1.0000000e+00
1.0000000e+00	3.3851118e+01	5.4934848e+01	1.0000000e+00
1.0000000e+00	4.1391407e+01	3.8508212e+01	1.0000000e+00
1.0000000e+00	3.8196522e+01	3.1950861e+01	1.0000000e+00
1.0000000e+00	3.9477680e+01	5.8088797e+01	1.0000000e+00
1.0000000e+00	4.0876482e+01	4.3435762e+01	1.0000000e+00
1.0000000e+00	3.4867351e+01	6.0191260e+01	1.0000000e+00
1.0000000e+00	3.4710564e+01	5.0021475e+01	1.0000000e+00
1.0000000e+00	3.0389828e+01	2.2353206e+01	1.0000000e+00
1.0000000e+00	3.1046413e+01	5.6302302e+01	1.0000000e+00
1.0000000e+00	3.9834183e+01	4.6244039e+01	1.0000000e+00
1.0000000e+00	3.3043476e+01	5.6618285e+01	1.0000000e+00
1.0000000e+00	3.6020523e+01	7.6295210e+00	1.0000000e+00
1.0000000e+00	3.7258159e+01	2.7410272e+01	1.0000000e+00
1.0000000e+00	4.3701047e+01	4.1112930e+01	1.0000000e+00
1.0000000e+00	3.3687047e+01	4.6136856e+01	1.0000000e+00
1.0000000e+00	3.1171954e+01	4.1915186e+01	1.0000000e+00
1.0000000e+00	3.1411152e+01	2.4443688e+01	1.0000000e+00
1.0000000e+00	3.8854358e+01	3.1318035e+01	1.0000000e+00
1.0000000e+00	3.1312226e+01	4.6820533e+01	1.0000000e+00
1.0000000e+00	4.8708817e+01	5.8602327e+01	1.0000000e+00
1.0000000e+00	2.9323279e+01	4.2651920e+01	1.0000000e+00
1.0000000e+00	3.2676046e+01	7.6723290e+01	1.0000000e+00
1.0000000e+00	3.3436219e+01	3.5609850e+00	1.0000000e+00
1.0000000e+00	4.0663441e+01	3.4061332e+01	1.0000000e+00
1.0000000e+00	3.4333559e+01	5.3269779e+01	1.0000000e+00
1.0000000e+00	3.5193521e+01	4.6065101e+01	1.0000000e+00
1.0000000e+00	3.3949469e+01	5.8625388e+01	1.0000000e+00
1.0000000e+00	3.6571288e+01	5.8902996e+01	1.0000000e+00
1.0000000e+00	3.1139821e+01	2.3027420e+01	1.0000000e+00
1.0000000e+00	4.6851607e+01	2.0409340e+01	1.0000000e+00
1.0000000e+00	3.5201255e+01	7.5561460e+01	1.0000000e+00
1.0000000e+00	3.3294690e+01	5.9257736e+01	1.0000000e+00
1.0000000e+00	3.1073890e+01	6.3419361e+01	1.0000000e+00
1.0000000e+00	3.4935935e+01	3.8465990e+01	1.0000000e+00
1.0000000e+00	4.2093999e+01	6.3130118e+01	1.0000000e+00
1.0000000e+00	4.0238185e+01	7.1660511e+01	1.0000000e+00
1.0000000e+00	3.6067574e+01	6.3942082e+01	1.0000000e+00
1.0000000e+00	3.6170536e+01	3.6148582e+01	1.0000000e+00
1.0000000e+00	3.3073775e+01	5.8214676e+01	1.0000000e+00
1.0000000e+00	3.1970198e+01	5.6969803e+01	1.0000000e+00
1.0000000e+00	3.6146215e+01	7.6036236e+00	1.0000000e+00
1.0000000e+00	3.7529887e+01	4.8718779e+01	1.0000000e+00
1.0000000e+00	2.8785360e+01	4.0455712e+01	1.0000000e+00
1.0000000e+00	3.6390421e+01	5.3946585e+01	1.0000000e+00
1.0000000e+00	4.4545428e+01	4.6134604e+01	1.0000000e+00
1.0000000e+00	3.1228649e+01	8.4284592e+01	1.0000000e+00
1.0000000e+00	3.5182870e+01	1.9857945e+00	1.0000000e+00
1.0000000e+00	3.8095185e+01	5.5045463e+01	1.0000000e+00
1.0000000e+00	4.0702837e+01	5.6894954e+01	1.0000000e+00
1.0000000e+00	3.5498631e+01	6.1133006e+01	1.0000000e+00
1.0000000e+00	3.9936824e+01	2.4724916e+01	1.0000000e+00
1.0000000e+00	4.4110866e+01	5.1275804e+01	1.0000000e+00
1.0000000e+00	4.1835236e+01	6.0584474e+01	1.0000000e+00
1.0000000e+00	4.0283038e+01	6.0577699e+01	1.0000000e+00
1.0000000e+00	3.6893034e+01	5.7070307e+01	1.0000000e+00
1.0000000e+00	3.8734248e+01	4.1799642e+01	1.0000000e+00
1.0000000e+00	4.0296978e+01	3.7257381e+01	1.0000000e+00
1.0000000e+00	3.8634591e+01	6.6289524e+01	1.0000000e+00
1.0000000e+00	3.3593629e+01	5.1136038e+01	1.0000000e+00
1.0000000e+00	3.4482077e+01	5.1839780e+01	1.0000000e+00
1.0000000e+00	3.0429719e+01	6.4903042e+01	1.0000000e+00
1.0000000e+00	3.8614006e+01	4.1219279e+01	1.0000000e+00
1.0000000e+00	3.4274314e+01	7.4988530e+01	1.0000000e+00
1.0000000e+00	3.6074537e+01	4.5237277e+01	1.0000000e+00
1.0000000e+00	3.4684443e+01	6.0883865e+01	1.0000000e+00
1.0000000e+00	4.4061197e+01	4.9413852e+01	1.0000000e+00
1.0000000e+00	4.1922405e+01	7.2891685e+01	1.0000000e+00
1.0000000e+00	3.0922144e+01	3.1240489e+01	1.0000000e+00
1.0000000e+00	2.9971916e+01	7.1838679e+01	1.0000000e+00
1.0000000e+00	3.3458042e+01	4.4726047e+01	1.0000000e+00
1.0000000e+00	3.1044649e+01	3.3059285e+01	1.0000000e+00
1.0000000e+00	3.8733871e+01	7.5165934e+01	1.0000000e+00
1.0000000e+00	3.1783026e+01	5.1784552e+01	1.0000000e+00
1.0000000e+00	3.4519433e+01	6.3397264e+01	1.0000000e+00
1.0000000e+00	3.8277642e+01	4.0540589e+01	1.0000000e+00
1.0000000e+00	3.9270495e+01	4.0565190e+01	1.0000000e+00
1.0000000e+00	3.4613949e+01	9.7680266e+00	1.0000000e+00
1.0000000e+00	4.0979880e+01	9.6433195e+01	1.0000000e+00
1.0000000e+00	3.0566842e+01	5.1094858e+01	1.0000000e+00
1.0000000e+00	3.4236195e+01	2.2811708e+01	1.0000000e+00
1.0000000e+00	3.6435028e+01	3.5763259e+01	1.0000000e+00
1.0000000e+00	3.1719928e+01	1.6995960e+01	1.0000000e+00
1.0000000e+00	3.0756868e+01	4.0598918e+01	1.0000000e+00
1.0000000e+00	3.6639043e+01	5.1678826e+01	1.0000000e+00
1.0000000e+00	2.6517933e+01	6.9928442e+01	1.0000000e+00
1.0000000e+00	3.7870489e+01	1.8966875e+01	1.0000000e+00
1.0000000e+00	3.5283977e+01	5.2973917e+01	1.0000000e+00
1.0000000e+00	3.5232740e+01	5.2194083e+01	1.0000000e+00
1.0000000e+00	3.6740202e+01	5.9451682e+01	1.0000000e+00
1.0000000e+00	3.5453558e+01	3.4566837e+01	1.0000000e+00
1.0000000e+00	3.4968878e+01	2.3020353e+01	1.0000000e+00
1.0000000e+00	3.5880589e+01	9.2279381e+00	1.0000000e+00
1.0000000e+00	3.4906307e+01	5.5484821e+01	1.0000000e+00
1.0000000e+00	4.1245563e+01	5.0624532e+01	1.0000000e+00
1.0000000e+00	3.1638686e+01	8.6098297e+01	1.0000000e+00
1.0000000e+00	3.2538591e+01	6.3704745e+01	1.0000000e+00
1.0000000e+00	4.2094980e+01	9.0360015e+01	1.0000000e+00
1.0000000e+00	3.5147113e+01	4.9222536e+01	1.0000000e+00
1.0000000e+00	4.4469419e+01	3.9803196e+01	1.0000000e+00
1.0000000e+00	2.9417707e+01	2.7003514e+01	1.0000000e+00
1.0000000e+00	3.5557941e+01	3.2167298e+01	1.0000000e+00
1.0000000e+00	4.2855428e+01	4.5536538e+01	1.0000000e+00
1.0000000e+00	4.0586198e+01	5.6443932e+01	1.0000000e+00
1.0000000e+00	3.4136704e+01	5.4643695e+01	1.0000000e+00
1.0000000e+00	4.1467444e+01	1.6356713e+01	1.0000000e+00
1.0000000e+00	3.0403010e+01	4.0826278e+01	1.0000000e+00
1.0000000e+00	3.3521490e+01	6.3578771e+01	1.0000000e+00
1.0000000e+00	3.8204009e+01	4.4168300e+01	1.0000000e+00
1.0000000e+00	3.9069962e+01	8.3956119e+01	1.0000000e+00
1.0000000e+00	4.2124903e+01	5.6839210e+01	1.0000000e+00
1.0000000e+00	3.9060555e+01	3.0035980e+01	1.0000000e+00
1.0000000e+00	3.9571381e+01	5.8436033e+01	1.0000000e+00
1.0000000e+00	3.1272745e+01	5.1054841e+01	1.0000000e+00
1.0000000e+00	3.6937235e+01	4.0348751e+01	1.0000000e+00
1.0000000e+00	2.8200922e+01	6.4797749e+01	1.0000000e+00
1.0000000e+00	4.0219556e+01	3.2497980e+01	1.0000000e+00
1.0000000e+00	4.0701023e+01	4.2512551e+01	1.0000000e+00
1.0000000e+00	3.8818108e+01	1.6376974e+01	1.0000000e+00
1.0000000e+00	3.5879617e+01	6.6013306e+01	1.0000000e+00
1.0000000e+00	3.7277162e+01	6.5959683e+01	1.0000000e+00
1.0000000e+00	3.2195886e+01	1.0839037e+02	1.0000000e+00
1.0000000e+00	3.7516712e+01	4.4048233e+01	1.0000000e+00
1.0000000e+00	3.5669401e+01	4.3135286e+00	1.0000000e+00
1.0000000e+00	3.6441286e+01	3.8612892e+01	1.0000000e+00
1.0000000e+00	4.0692373e+01	4.0428046e+01	1.0000000e+00
1.0000000e+00	3.2978156e+01	5.8211196e+01	1.0000000e+00
1.0000000e+00	3.2244732e+01	5.9188886e+01	1.0000000e+00
1.0000000e+00	3.3619125e+01	5.9373719e+01	1.0000000e+00
1.0000000e+00	3.4031012e+01	5.2171904e+01	1.0000000e+00
1.0000000e+00	2.9775357e+01	5.3785741e+01	1.0000000e+00
1.0000000e+00	3.3745595e+01	1.1551031e+02	1.0000000e+00
1.0000000e+00	3.6721585e+01	4.9538869e+01	1.0000000e+00
1.0000000e+00	4.0104509e+01	4.2358712e+01	1.0000000e+00
1.0000000e+00	3.3820622e+01	7.7692837e+01	1.0000000e+00
1.0000000e+00	3.2174912e+01	6.8631028e+01	1.0000000e+00
1.0000000e+00	3.5872281e+01	3.5230703e+01	1.0000000e+00
1.0000000e+00	3.6752998e+01	2.3827571e+01	1.0000000e+00
1.0000000e+00	3.6380978e+01	3.1086822e+01	1.0000000e+00
1.0000000e+00	3.9625837e+01	5.9348660e+01	1.0000000e+00
1.0000000e+00	3.7733977e+01	7.3246913e+01	1.0000000e+00
1.0000000e+00	3.3805892e+01	3.6741532e+01	1.0000000e+00
1.0000000e+00	2.6394609e+01	7.5283296e+01	1.0000000e+00
1.0000000e+00	3.9555644e+01	3.5456938e+01	1.0000000e+00
1.0000000e+00	3.0438428e+01	4.9018664e+01	1.0000000e+00
1.0000000e+00	3.8516055e+01	7.5525702e+01	1.0000000e+00
1.0000000e+00	4.1742883e+01	5.9060104e+01	1.0000000e+00
1.0000000e+00	3.3152877e+01	6.0835199e+01	1.0000000e+00
1.0000000e+00	3.9064573e+01	5.8908464e+01	1.0000000e+00
1.0000000e+00	3.6059851e+01	5.6839615e+01	1.0000000e+00
1.0000000e+00	4.0405710e+01	6.6422092e+01	1.0000000e+00
1.0000000e+00	3.6287263e+01	4.1913156e+01	1.0000000e+00
1.0000000e+00	3.7322005e+01	3.5764209e+01	1.0000000e+00
1.0000000e+00	3.0399305e+01	3.9486856e+01	1.0000000e+00
1.0000000e+00	3.6663004e+01	5.7473550e+01	1.0000000e+00
1.0000000e+00	3.3701221e+01	6.6907491e+01	1.0000000e+00
1.0000000e+00	3.6736475e+01	5.3713635e+01	1.0000000e+00
1.0000000e+00	2.9077633e+01	3.7785834e+01	1.0000000e+00
1.0000000e+00	3.6682323e+01	7.5348801e+01	1.0000000e+00
1.0000000e+00	3.0150726e+01	5.8784470e+01	1.0000000e+00
1.0000000e+00	4.0753297e+01	6.3045103e+01	1.0000000e+00
1.0000000e+00	3.7254199e+01	5.4244654e+01	1.0000000e+00
1.0000000e+00	3.7532526e+01	6.1768312e+01	1.0000000e+00
1.0000000e+00	3.5422613e+01	3.8374629e+01	1.0000000e+00
1.0000000e+00	4.0089874e+01	5.7876227e+01	1.0000000e+00
1.0000000e+00	3.9028240e+01	2.7553691e+01	1.0000000e+00
1.0000000e+00	4.2449325e+01	6.8323732e+01	1.0000000e+00
1.0000000e+00	4.0252075e+01	6.2238444e+01	1.0000000e+00
1.0000000e+00	4.0531579e+01	4.4642600e+01	1.0000000e+00
1.0000000e+00	4.1831503e+01	3.9172612e+01	1.0000000e+00
1.0000000e+00	3.9780211e+01	6.9885474e+01	1.0000000e+00
1.0000000e+00	3.0592146e+01	7.9575904e+01	1.0000000e+00
1.0000000e+00	3.3081241e+01	6.1627790e+01	1.0000000e+00
1.0000000e+00	3.6535325e+01	5.1607705e+01	1.0000000e+00
1.0000000e+00	3.9889124e+01	4.7598719e+01	1.0000000e+00
1.0000000e+00	4.1092438e+01	5.6043395e+01	1.0000000e+00
1.0000000e+00	3.1257876e+01	4.3038616e+01	1.0000000e+00
1.0000000e+00	3.4402409e+01	4.9035917e+01	1.0000000e+00
1.0000000e+00	3.9650242e+01	4.4358291e+01	1.0000000e+00
1.0000000e+00	3.3680678e+01	3.9840792e+01	1.0000000e+00
1.0000000e+00	3.5879179e+01	3.6551298e+01	1.0000000e+00
1.0000000e+00	3.0236616e+01	2.1231830e+01	1.0000000e+00
1.0000000e+00	3.5927632e+01	2.8566055e+01	1.0000000e+00
1.0000000e+00	3.9795671e+01	6.9084010e+01	1.0000000e+00
1.0000000e+00	3.1911996e+01	5.7975320e+01	1.0000000e+00
1.0000000e+00	3.3933168e+01	3.6954480e+01	1.0000000e+00
1.0000000e+00	3.3465014e+01	2.7505905e+01	1.0000000e+00
1.0000000e+00	3.1489502e+01	6.2807317e+01	1.0000000e+00
1.0000000e+00	3.9212924e+01	2.4003581e+01	1.0000000e+00
1.0000000e+00	3.0906277e+01	7.5116672e+01	1.0000000e+00
1.0000000e+00	3.5590267e+01	6.5652131e+01	1.0000000e+00
1.0000000e+00	3.3969268e+01	2.3988338e+01	1.0000000e+00
1.0000000e+00	3.4437510e+01	3.9766755e+01	1.0000000e+00
1.0000000e+00	3.2043687e+01	5.5110920e+01	1.0000000e+00
1.0000000e+00	4.0148686e+01	5.7849998e+01	1.0000000e+00
1.0000000e+00	3.5136774e+01	1.7434269e+01	1.0000000e+00
1.0000000e+00	3.3636321e+01	3.9844015e+01	1.0000000e+00
1.0000000e+00	3.3484066e+01	5.9678922e+01	1.0000000e+00
1.0000000e+00	3.6200146e+01	6.8211939e+01	1.0000000e+00
1.0000000e+00	3.0454883e+01	5.7852471e+01	1.0000000e+00
1.0000000e+00	3.3723702e+01	6.6317316e+01	1.0000000e+00
1.0000000e+00	3.5335089e+01	2.0747763e+01	1.0000000e+00
1.0000000e+00	3.1550773e+01	1.6791783e+01	1.0000000e+00
1.0000000e+00	3.8380422e+01	4.7716916e+01	1.0000000e+00
1.0000000e+00	4.7042113e+01	3.2680820e+01	1.0000000e+00
1.0000000e+00	3.5528423e+01	6.2219138e+01	1.0000000e+00
1.0000000e+00	3.5487992e+01	4.3743867e+01	1.0000000e+00
1.0000000e+00	3.1883359e+01	4.5242183e+01	1.0000000e+00
1.0000000e+00	3.0542104e+01	6.7310380e+01	1.0000000e+00
1.0000000e+00	3.6687732e+01	5.9949682e+01	1.0000000e+00
1.0000000e+00	3.5896542e+01	4.3635693e+01	1.0000000e+00
1.0000000e+00	3.7028491e+01	4.3501563e+01	1.0000000e+00
1.0000000e+00	3.8088674e+01	3.3872230e+01	1.0000000e+00
1.0000000e+00	3.9975235e+01	3.1051976e+01	1.0000000e+00
1.0000000e+00	3.3554909e+01	5.6767783e+01	1.0000000e+00
1.0000000e+00	3.7595582e+01	2.2230090e+01	1.0000000e+00
1.0000000e+00	3.7207533e+01	7.7041190e+01	1.0000000e+00
1.0000000e+00	3.5386659e+01	2.0253236e+01	1.0000000e+00
1.0000000e+00	3.0872285e+01	3.1039748e+01	1.0000000e+00
1.0000000e+00	3.0857923e+01	7.6862516e+01	1.0000000e+00
1.0000000e+00	3.7332429e+01	1.1242366e+01	1.0000000e+00
1.0000000e+00	2.9641080e+01	3.8365772e+01	1.0000000e+00
1.0000000e+00	3.7218171e+01	5.1993915e+01	1.0000000e+00
1.0000000e+00	4.3761396e+01	6.5750441e+01	1.0000000e+00
1.0000000e+00	4.0199288e+01	4.3043400e+01	1.0000000e+00
1.0000000e+00	4.2449740e+01	7.2941800e+01	1.0000000e+00
1.0000000e+00	3.8899418e+01	6.2092554e+01	1.0000000e+00
1.0000000e+00	2.8557943e+01	6.7648015e+01	1.0000000e+00
1.0000000e+00	3.5054864e+01	4.8089793e+01	1.0000000e+00
1.0000000e+00	3.5371362e+01	7.8719180e+01	1.0000000e+00
1.0000000e+00	3.5028302e+01	7.9676300e+01	1.0000000e+00
1.0000000e+00	2.8317524e+01	2.8140219e+01	1.0000000e+00
1.0000000e+00	3.8637468e+01	5.8467163e+01	1.0000000e+00
1.0000000e+00	3.6329219e+01	8.1511385e+01	1.0000000e+00
1.0000000e+00	3.2729285e+01	4.2666719e+01	1.0000000e+00
1.0000000e+00	3.6818542e+01	1.0484958e+02	1.0000000e+00
1.0000000e+00	3.6862626e+01	4.4421936e+01	1.0000000e+00
1.0000000e+00	3.9209428e+01	3.6029372e+01	1.0000000e+00
1.0000000e+00	4.0312837e+01	5.2403373e+01	1.0000000e+00
1.0000000e+00	3.2539191e+01	5.1619929e+01	1.0000000e+00
1.0000000e+00	3.2052835e+01	4.8608220e+01	1.0000000e+00
1.0000000e+00	3.7323495e+01	1.4274603e+01	1.0000000e+00
1.0000000e+00	3.7673880e+01	6.0216913e+01	1.0000000e+00
1.0000000e+00	3.5847620e+01	3.9579958e+01	1.0000000e+00
1.0000000e+00	3.9273178e+01	4.3786380e+01	1.0000000e+00
1.0000000e+00	2.9250756e+01	3.5192565e+01	1.0000000e+00
1.0000000e+00	4.1390224e+01	7.5241211e+01	1.0000000e+00
1.0000000e+00	3.3686761e+01	7.1390757e+01	1.0000000e+00
1.0000000e+00	3.4433737e+01	4.2280808e+01	1.0000000e+00
1.0000000e+00	3.4950722e+01	5.7341263e+01	1.0000000e+00
1.0000000e+00	3.6869155e+01	3.5076384e+01	1.0000000e+00
1.0000000e+00	3.1930539e+01	2.6195174e+01	1.0000000e+00
1.0000000e+00	3.3205975e+01	9.0333267e+01	1.0000000e+00
1.0000000e+00	2.9164804e+01	5.1933324e+01	1.0000000e+00
1.0000000e+00	3.9551581e+01	3.0524267e+01	1.0000000e+00
1.0000000e+00	3.9428481e+01	6.0252165e+01	1.0000000e+00
1.0000000e+00	3.4019969e+01	8.0792364e+01	1.0000000e+00
1.0000000e+00	2.7657021e+01	3.0404217e+01	1.0000000e+00
1.0000000e+00	3.0098580e+01	6.4542291e+01	1.0000000e+00
1.0000000e+00	3.5825446e+01	4.0418687e+01	1.0000000e+00
1.0000000e+00	3.8424679e+01	6.3228080e+01	1.0000000e+00
1.0000000e+00	3.6548761e+01	8.7777123e+01	1.0000000e+00
1.0000000e+00	3.7919288e+01	5.7484282e+01	1.0000000e+00
1.0000000e+00	3.2111703e+01	5.5428677e+01	1.0000000e+00
1.0000000e+00	4.2021507e+01	5.5454370e+01	1.0000000e+00
1.0000000e+00	3.2863990e+01	1.1112041e+01	1.0000000e+00
1.0000000e+00	3.3088863e+01	4.6343257e+01	1.0000000e+00
1.0000000e+00	3.3248225e+01	4.9258957e+01	1.0000000e+00
1.0000000e+00	3.3496489e+01	6.3037713e+01	1.0000000e+00
1.0000000e+00	3.2941614e+01	2.7986594e+01	1.0000000e+00
1.0000000e+00	2.8619646e+01	4.7925318e+01	1.0000000e+00
1.0000000e+00	3.5048003e+01	7.8215011e+01	1.0000000e+00
1.0000000e+00	3.3476035e+01	4.6025087e+01	1.0000000e+00
1.0000000e+00	4.2976093e+01	3.6515613e+01	1.0000000e+00
1.0000000e+00	3.7454164e+01	5.8304364e+01	1.0000000e+00
1.0000000e+00	3.5319153e+01	2.8544364e+01	1.0000000e+00
1.0000000e+00	2.7952644e+01	5.4716645e+01	1.0000000e+00
1.0000000e+00	3.1470843e+01	6.2469650e+01	1.0000000e+00
1.0000000e+00	3.5367888e+01	2.2665250e+01	1.0000000e+00
1.0000000e+00	3.4339141e+01	6.0657314e+01	1.0000000e+00
1.0000000e+00	3.6305956e+01	5.0094476e+01	1.0000000e+00
1.0000000e+00	2.9473598e+01	4.7935471e+01	1.0000000e+00
1.0000000e+00	3.7419127e+01	3.2906990e+01	1.0000000e+00
1.0000000e+00	3.5489283e+01	4.8189919e+01	1.0000000e+00
1.0000000e+00	4.3497864e+01	5.9547275e+01	1.0000000e+00
1.0000000e+00	3.6871205e+01	2.4538147e+01	1.0000000e+00
1.0000000e+00	3.6348548e+01	5.1026650e+01	1.0000000e+00
1.0000000e+00	3.4271834e+01	6.1373969e+01	1.0000000e+00
1.0000000e+00	3.5667283e+01	4.7583892e+01	1.0000000e+00
1.0000000e+00	3.7627560e+01	7.7591831e+01	1.0000000e+00
1.0000000e+00	4.2378214e+01	4.7182314e+01	1.0000000e+00
2.0000000e+00	6.4285044e+01	6.7011947e+01	1.0000000e+00
2.0000000e+00	6.1846643e+01	6.6748572e+01	1.0000000e+00
2.0000000e+00	5.6049490e+01	5.3264915e+01	1.0000000e+00
2.0000000e+00	6.5633424e+01	2.5749462e+01	1.0000000e+00
2.0000000e+00	6.7994093e+01	7.6442744e+01	1.0000000e+00
2.0000000e+00	6.7540129e+01	4.9449692e+01	1.0000000e+00
2.0000000e+00	6.2341552e+01	2.2733602e+01	1.0000000e+00
2.0000000e+00	6.2532202e+01	2.7962466e+01	1.0000000e+00
2.0000000e+00	6.2317432e+01	3.0804344e+01	1.0000000e+00
2.0000000e+00	6.8324438e+01	8.4057338e+01	1.0000000e+00
2.0000000e+00	6.3404648e+01	-7.1587710e+00	1.0000000e+00
2.0000000e+00	6.5358035e+01	3.1238087e+01	1.0000000e+00
2.0000000e+00	5.9218831e+01	4.8737918e+01	1.0000000e+00
2.0000000e+00	6.0339053e+01	9.4574381e+01	1.0000000e+00
2.0000000e+00	6.6417622e+01	4.9497763e+01	1.0000000e+00
2.0000000e+00	6.5463799e+01	7.0761073e+01	1.0000000e+00
2.0000000e+00	6.4511977e+01	4.6341204e+01	1.0000000e+00
2.0000000e+00	7.0531637e+01	4.1226987e+01	1.0000000e+00
2.0000000e+00	6.5721995e+01	4.3184636e+01	1.0000000e+00
2.0000000e+00	7.1230944e+01	6.7351940e+01	1.0000000e+00
2.0000000e+00	5.9295527e+01	1.0625269e+01	1.0000000e+00
2.0000000e+00	5.9899279e+01	7.4592255e+01	1.0000000e+00
2.0000000e+00	6.8681586e+01	3.5572215e+01	1.0000000e+00
2.0000000e+00	6.4560722e+01	3.5815884e+01	1.0000000e+00
2.0000000e+00	5.8874469e+01	3.6856577e+01	1.0000000e+00
2.0000000e+00	6.5096371e+01	6.1656722e+01	1.0000000e+00
2.0000000e+00	5.9530998e+01	5.8313731e+01	1.0000000e+00
2.0000000e+00	5.9495853e+01	6.0718628e+01	1.0000000e+00
2.0000000e+00	6.5924120e+01	8.2644895e+01	1.0000000e+00
2.0000000e+00	6.2551917e+01	2.2806764e+01	1.0000000e+00
2.0000000e+00	6.1710841e+01	4.7388927e+01	1.0000000e+00
2.0000000e+00	5.4407653e+01	3.7211302e+01	1.0000000e+00
2.0000000e+00	6.3600232e+01	6.9486608e+01	1.0000000e+00
2.0000000e+00	6.1060133e+01	5.2288793e+01	1.0000000e+00
2.0000000e+00	5.8893008e+01	4.1001976e+01	1.0000000e+00
2.0000000e+00	6.1001844e+01	3.1714411e+01	1.0000000e+00
2.0000000e+00	6.7649922e+01	6.6890075e+01	1.0000000e+00
2.0000000e+00	5.7022547e+01	6.2799181e+01	1.0000000e+00
2.0000000e+00	6.2296505e+01	6.0988753e+01	1.0000000e+00
2.0000000e+00	6.4117717e+01	6.0052622e+01	1.0000000e+00
2.0000000e+00	6.9889236e+01	4.1411475e+01	1.0000000e+00
2.0000000e+00	6.3551205e+01	4.1009788e+01	1.0000000e+00
2.0000000e+00	6.8254029e+01	1.0282521e+01	1.0000000e+00
2.0000000e+00	6.6012443e+01	5.5264434e+01	1.0000000e+00
2.0000000e+00	6.0207304e+01	4.0302060e+01	1.0000000e+00
2.0000000e+00	6.8773345e+01	4.7104371e+01	1.0000000e+00
2.0000000e+00	5.4491815e+01	4.2851488e+01	1.0000000e+00
2.0000000e+00	6.7221430e+01	4.8277623e+01	1.0000000e+00
2.0000000e+00	6.7422318e+01	4.6153546e+01	1.0000000e+00
2.0000000e+00	6.7560507e+01	3.0549474e+01	1.0000000e+00
2.0000000e+00	6.6130327e+01	4.3710504e+01	1.0000000e+00
2.0000000e+00	6.5402013e+01	2.8057853e+01	1.0000000e+00
2.0000000e+00	6.1028328e+01	5.4573279e+01	1.0000000e+00
2.0000000e+00	7.0843901e+01	3.0438849e+01	1.0000000e+00
2.0000000e+00	5.7215306e+01	3.2931443e+01	1.0000000e+00
2.0000000e+00	6.7963596e+01	5.5358742e+01	1.0000000e+00
2.0000000e+00	6.0882144e+01	4.9062307e+01	1.0000000e+00
2.0000000e+00	6.5906586e+01	4.1654774e+01	1.0000000e+00
2.0000000e+00	6.8182118e+01	5.1049729e+01	1.0000000e+00
2.0000000e+00	6.1082897e+01	3.0246262e+01	1.0000000e+00
2.0000000e+00	6.6133482e+01	6.3745489e+01	1.0000000e+00
2.0000000e+00	6.0684370e+01	7.8708358e+01	1.0000000e+00
2.0000000e+00	6.3132603e+01	3.0606057e+01	1.0000000e+00
2.0000000e+00	6.1891442e+01	6.0934195e+01	1.0000000e+00
2.0000000e+00	7.0294217e+01	5.0929752e+01	1.0000000e+00
2.0000000e+00	6.4502938e+01	8.3189288e+01	1.0000000e+00
2.0000000e+00	6.9938987e+01	3.2362038e+01	1.0000000e+00
2.0000000e+00	6.5031840e+01	2.4571751e+01	1.0000000e+00
2.0000000e+00	6.4973806e+01	7.6361423e+01	1.0000000e+00
2.0000000e+00	6.5705478e+01	7.7514527e+01	1.0000000e+00
2.0000000e+00	6.9808798e+01	4.0873923e+01	1.0000000e+00
2.0000000e+00	6.4453883e+01	7.2453576e+01	1.0000000e+00
2.0000000e+00	6.7363868e+01	8.8889478e+01	1.0000000e+00
2.0000000e+00	6.6131432e+01	4.2950628e+01	1.0000000e+00
2.0000000e+00	6.8923582e+01	9.2957184e+01	1.0000000e+00
2.0000000e+00	6.4182213e+01	3.3447927e+01	1.0000000e+00
2.0000000e+00	6.1271235e+01	6.8648980e+01	1.0000000e+00
2.0000000e+00	7.0008128e+01	3.6940195e+01	1.0000000e+00
2.0000000e+00	6.3124509e+01	2.1924420e+01	1.0000000e+00
2.0000000e+00	6.5370044e+01	4.7217688e+01	1.0000000e+00
2.0000000e+00	5.8793957e+01	4.3291382e+01	1.0000000e+00
2.0000000e+00	6.4482631e+01	4.3968948e+01	1.0000000e+00
2.0000000e+00	6.1324502e+01	3.2242889e+01	1.0000000e+00
2.0000000e+00	6.0338571e+01	2.7886850e+01	1.0000000e+00
2.0000000e+00	6.7050868e+01	4.7631934e+01	1.0000000e+00
2.0000000e+00	6.5006023e+01	8.3071029e+01	1.0000000e+00
2.0000000e+00	5.6706551e+01	3.6265729e+01	1.0000000e+00
2.0000000e+00	6.3678026e+01	4.3065752e+01	1.0000000e+00
2.0000000e+00	6.2400972e+01	6.5832396e+01	1.0000000e+00
2.0000000e+00	6.8403177e+01	3.3931054e+01	1.0000000e+00
2.0000000e+00	6.0720236e+01	7.6154664e+01	1.0000000e+00
2.0000000e+00	6.4165226e+01	4.5615385e+01	1.0000000e+00
2.0000000e+00	5.5343812e+01	3.6538171e+01	1.0000000e+00
2.0000000e+00	7.2591228e+01	1.7416088e+01	1.0000000e+00
2.0000000e+00	6.9179989e+01	5.9400437e+01	1.0000000e+00
2.0000000e+00	5.5332068e+01	7.0520459e+01	1.0000000e+00
2.0000000e+00	5.8067579e+01	6.6231672e+01	1.0000000e+00
2.0000000e+00	6.4561806e+01	4.3380915e+01	1.0000000e+00
2.0000000e+00	5.7145662e+01	3.6586819e+01	1.0000000e+00
2.0000000e+00	6.6067556e+01	3.9744607e+01	1.0000000e+00
2.0000000e+00	5.9904827e+01	6.8257334e+01	1.0000000e+00
2.0000000e+00	6.6921645e+01	5.8510503e+01	1.0000000e+00
2.0000000e+00	6.3169990e+01	6.7816337e+01	1.0000000e+00
2.0000000e+00	6.1223306e+01	5.7818080e+01	1.0000000e+00
2.0000000e+00	7.3755647e+01	7.7576912e+01	1.0000000e+00
2.0000000e+00	6.2120244e+01	5.6236354e+01	1.0000000e+00
2.0000000e+00	5.0845285e+01	5.8918911e+01	1.0000000e+00
2.0000000e+00	6.3384054e+01	4.8127046e+01	1.0000000e+00
2.0000000e+00	6.0249628e+01	4.0895536e+01	1.0000000e+00
2.0000000e+00	6.8128368e+01	2.9064118e+01	1.0000000e+00
2.0000000e+00	6.3468049e+01	4.9931819e+01	1.0000000e+00
2.0000000e+00	6.3324314e+01	7.5309730e+01	1.0000000e+00
2.0000000e+00	6.5375665e+01	6.1410736e+01	1.0000000e+00
2.0000000e+00	6.9758994e+01	5.7018737e+01	1.0000000e+00
2.0000000e+00	5.9850823e+01	6.0303302e+01	1.0000000e+00
2.0000000e+00	6.6324618e+01	8.6862523e+01	1.0000000e+00
2.0000000e+00	6.2039304e+01	6.5406167e+01	1.0000000e+00
2.0000000e+00	6.8447079e+01	2.5536473e+01	1.0000000e+00
2.0000000e+00	5.9663257e+01	4.7376158e+01	1.0000000e+00
2.0000000e+00	6.0995163e+01	3.6776432e+01	1.0000000e+00
2.0000000e+00	6.0240634e+01	5.6646075e+01	1.0000000e+00
2.0000000e+00	5.5660710e+01	5.4689304e+01	1.0000000e+00
2.0000000e+00	5.9396366e+01	6.3628810e+01	1.0000000e+00
2.0000000e+00	6.5737660e+01	4.1489881e+01	1.0000000e+00
2.0000000e+00	6.8522189e+01	8.3851540e+01	1.0000000e+00
2.0000000e+00	6.8157628e+01	5.7572185e+01	1.0000000e+00
2.0000000e+00	6.0906742e+01	6.0100844e+01	1.0000000e+00
2.0000000e+00	6.6544165e+01	6.6699231e+01	1.0000000e+00
2.0000000e+00	6.5300640e+01	4.4888784e+01	1.0000000e+00
2.0000000e+00	5.6742046e+01	5.1536713e+01	1.0000000e+00
2.0000000e+00	6.0031425e+01	1.4953461e+01	1.0000000e+00
2.0000000e+00	6.6067705e+01	6.3542472e+01	1.0000000e+00
2.0000000e+00	6.3891719e+01	1.0719294e+02	1.0000000e+00
2.0000000e+00	6.0214936e+01	4.2249362e+01	1.0000000e+00
2.0000000e+00	6.6480216e+01	1.4536514e+01	1.0000000e+00
2.0000000e+00	6.9690139e+01	5.2960265e+01	1.0000000e+00
2.0000000e+00	6.1925098e+01	3.8664181e+01	1.0000000e+00
2.0000000e+00	6.8287463e+01	8.4427879e+01	1.0000000e+00
2.0000000e+00	6.3556272e+01	5.4115113e+01	1.0000000e+00
2.0000000e+00	6.8379411e+01	5.0348208e+01	1.0000000e+00
2.0000000e+00	6.6219789e+01	6.7614186e+01	1.0000000e+00
2.0000000e+00	6.9301397e+01	2.1746162e+01	1.0000000e+00
2.0000000e+00	6.1505900e+01	5.7275786e+01	1.0000000e+00
2.0000000e+00	6.3676876e+01	5.0216137e+01	1.0000000e+00
2.0000000e+00	6.7162350e+01	5.8675882e+01	1.0000000e+00
2.0000000e+00	6.3230543e+01	-1.7411077e+00	1.0000000e+00
2.0000000e+00	6.9588786e+01	2.0870442e+01	1.0000000e+00
2.0000000e+00	7.2443300e+01	2.8168542e+01	1.0000000e+00
2.0000000e+00	6.1065606e+01	3.9573415e+00	1.0000000e+00
2.0000000e+00	6.4489665e+01	3.9125999e+01	1.0000000e+00
2.0000000e+00	7.1013805e+01	7.6791347e+01	1.0000000e+00
2.0000000e+00	6.1393408e+01	1.6239053e+01	1.0000000e+00
2.0000000e+00	6.2675479e+01	5.9916029e+01	1.0000000e+00
2.0000000e+00	6.8340127e+01	6.4448726e+01	1.0000000e+00
2.0000000e+00	6.2389192e+01	6.9635480e+01	1.0000000e+00
2.0000000e+00	5.9250700e+01	5.5451891e+01	1.0000000e+00
2.0000000e+00	6.9098403e+01	5.0710504e+01	1.0000000e+00
2.0000000e+00	6.1411452e+01	4.7236705e+01	1.0000000e+00
2.0000000e+00	6.3328510e+01	8.4645712e+01	1.0000000e+00
2.0000000e+00	6.4747566e+01	4.1005281e+01	1.0000000e+00
2.0000000e+00	6.3230114e+01	3.0478999e+01	1.0000000e+00
2.0000000e+00	6.7883742e+01	8.9090815e+01	1.0000000e+00
2.0000000e+00	6.7196807e+01	6.1609869e+01	1.0000000e+00
2.0000000e+00	6.5572382e+01	2.6073851e+01	1.0000000e+00
2.0000000e+00	5.5363820e+01	8.3196385e+01	1.0000000e+00
2.0000000e+00	6.5687080e+01	3.0447373e+01	1.0000000e+00
2.0000000e+00	6.0015725e+01	4.3282798e+01	1.0000000e+00
2.0000000e+00	5.9566807e+01	7.6207160e+01	1.0000000e+00
2.0000000e+00	6.3564986e+01	7.9076564e+01	1.0000000e+00
2.0000000e+00	5.9831619e+01	8.4794440e+01	1.0000000e+00
2.0000000e+00	7.0254395e+01	6.2082935e+01	1.0000000e+00
2.0000000e+00	6.5689178e+01	1.9480558e+01	1.0000000e+00
2.0000000e+00	6.7764006e+01	4.6930146e+01	1.0000000e+00
2.0000000e+00	6.9136510e+01	5.1394173e+01	1.0000000e+00
2.0000000e+00	6.2466035e+01	5.8681250e+01	1.0000000e+00
2.0000000e+00	5.9998002e+01	3.2305272e+01	1.0000000e+00
2.0000000e+00	5.8338949e+01	4.9990331e+01	1.0000000e+00
2.0000000e+00	6.9199538e+01	3.9388407e+01	1.0000000e+00
2.0000000e+00	6.2868842e+01	4.8785801e+01	1.0000000e+00
2.0000000e+00	6.4801104e+01	7.2771608e+01	1.0000000e+00
2.0000000e+00	6.3889348e+01	6.2030474e+01	1.0000000e+00
2.0000000e+00	6.1558632e+01	5.9941646e+01	1.0000000e+00
2.0000000e+00	6.4703335e+01	7.7200354e+01	1.0000000e+00
2.0000000e+00	5.5909162e+01	4.0768085e+01	1.0000000e+00
2.0000000e+00	6.7814190e+01	4.4952134e+01	1.0000000e+00
2.0000000e+00	6.6990316e+01	8.2986732e+01	1.0000000e+00
2.0000000e+00	6.3148674e+01	4.5768381e+01	1.0000000e+00
2.0000000e+00	6.7381484e+01	7.7131893e+01	1.0000000e+00
2.0000000e+00	6.5577952e+01	5.3906545e+01	1.0000000e+00
2.0000000e+00	6.5393048e+01	6.7744468e+01	1.0000000e+00
2.0000000e+00	6.0750498e+01	2.7725918e+01	1.0000000e+00
2.0000000e+00	5.8036547e+01	5.1306801e+01	1.0000000e+00
2.0000000e+00	6.2806205e+01	4.3872892e+01	1.0000000e+00
2.0000000e+00	6.0735328e+01	7.5167317e+01	1.0000000e+00
2.0000000e+00	6.2680497e+01	6.1277908e+01	1.0000000e+00
2.0000000e+00	7.1132524e+01	4.1433417e+01	1.0000000e+00
2.0000000e+00	6.2939765e+01	6.8267832e+01	1.0000000e+00
2.0000000e+00	6.4750545e+01	6.2961788e+01	1.0000000e+00
2.0000000e+00	6.8441499e+01	5.2480683e+01	1.0000000e+00
2.0000000e+00	6.5965809e+01	4.5332062e+01	1.0000000e+00
2.0000000e+00	6.3826886e+01	6.9479295e+01	1.0000000e+00
2.0000000e+00	5.8485113e+01	4.3785889e+01	1.0000000e+00
2.0000000e+00	6.2073524e+01	5.5249922e+01	1.0000000e+00
2.0000000e+00	5.3940290e+01	6.7892715e+01	1.0000000e+00
2.0000000e+00	6.1571022e+01	4.9130135e+01	1.0000000e+00
2.0000000e+00	6.2882629e+01	2.9968394e+01	1.0000000e+00
2.0000000e+00	6.0236864e+01	3.0342542e+01	1.0000000e+00
2.0000000e+00	6.4592876e+01	4.6166630e+01	1.0000000e+00
2.0000000e+00	6.3278679e+01	5.5728571e+01	1.0000000e+00
2.0000000e+00	5.9070003e+01	2.0801164e+01	1.0000000e+00
2.0000000e+00	6.4648729e+01	4.2014905e+01	1.0000000e+00
2.0000000e+00	6.0311403e+01	2.2940723e+01	1.0000000e+00
2.0000000e+00	6.6178095e+01	5.8973194e+01	1.0000000e+00
2.0000000e+00	7.2412319e+01	3.6434272e+01	1.0000000e+00
2.0000000e+00	6.4753303e+01	3.7021901e+01	1.0000000e+00
2.0000000e+00	6.3084517e+01	2.8280242e+01	1.0000000e+00
2.0000000e+00	6.5928235e+01	8.0640760e+01	1.0000000e+00
2.0000000e+00	6.4774667e+01	2.4234059e+01	1.0000000e+00
2.0000000e+00	6.7186489e+01	5.6916535e+01	1.0000000e+00
2.0000000e+00	6.3389837e+01	3.7601445e+01	1.0000000e+00
2.0000000e+00	6.1740499e+01	6.4123919e+01	1.0000000e+00
2.0000000e+00	6.4216891e+01	5.3294257e+01	1.0000000e+00
2.0000000e+00	5.8162891e+01	3.7531144e+01	1.0000000e+00
2.0000000e+00	6.4691170e+01	3.8413641e+01	1.0000000e+00
2.0000000e+00	6.1121204e+01	5.4496477e+01	1.0000000e+00
2.0000000e+00	7.0132535e+01	6.6031789e+01	1.0000000e+00
2.0000000e+00	5.7864406e+01	3.5821829e+01	1.0000000e+00
2.0000000e+00	7.2631150e+01	1.7183305e+01	1.0000000e+00
2.0000000e+00	5.6602977e+01	8.1648070e+01	1.0000000e+00
2.0000000e+00	6.3177547e+01	3.9161476e+01	1.0000000e+00
2.0000000e+00	6.9974789e+01	3.9959952e+01	1.0000000e+00
2.0000000e+00	6.4525384e+01	6.8969948e+01	1.0000000e+00
2.0000000e+00	7.2106763e+01	7.2211249e+01	1.0000000e+00
2.0000000e+00	6.0803045e+01	7.3691177e+01	1.0000000e+00
2.0000000e+00	6.6913376e+01	6.4600140e+01	1.0000000e+00
2.0000000e+00	5.7679633e+01	4.3190985e+01	1.0000000e+00
2.0000000e+00	6.8478683e+01	3.6203994e+01	1.0000000e+00
2.0000000e+00	6.4308225e+01	6.5189511e+01	1.0000000e+00
2.0000000e+00	6.1328566e+01	6.7405756e+01	1.0000000e+00
2.0000000e+00	6.7783677e+01	3.6989528e+01	1.0000000e+00
2.0000000e+00	6.3853168e+01	3.3340328e+01	1.0000000e+00
2.0000000e+00	6.3610610e+01	7.0703544e+01	1.0000000e+00
2.0000000e+00	6.9148964e+01	4.0673568e+01	1.0000000e+00
2.0000000e+00	5.8155645e+01	3.2162798e+01	1.0000000e+00
2.0000000e+00	6.3493778e+01	3.0655939e+01	1.0000000e+00
2.0000000e+00	6.6602794e+01	1.6595991e+01	1.0000000e+00
2.0000000e+00	6.7162953e+01	3.2796628e+01	1.0000000e+00
2.0000000e+00	6.0794633e+01	5.9845639e+01	1.0000000e+00
2.0000000e+00	5.9727073e+01	4.4719807e+01	1.0000000e+00
2.0000000e+00	6.4299835e+01	1.5255945e+01	1.0000000e+00
2.0000000e+00	6.4192249e+01	1.4998470e+00	1.0000000e+00
2.0000000e+00	6.4528163e+01	3.8053939e+01	1.0000000e+00
2.0000000e+00	6.6716887e+01	4.9265268e+01	1.0000000e+00
2.0000000e+00	6.3934331e+01	7.1143632e+01	1.0000000e+00
2.0000000e+00	6.4989269e+01	4.4272467e+01	1.0000000e+00
2.0000000e+00	6.5511397e+01	4.8650720e+01	1.0000000e+00
2.0000000e+00	6.4674740e+01	2.4399373e+01	1.0000000e+00
2.0000000e+00	7.4142043e+01	4.9809371e+01	1.0000000e+00
2.0000000e+00	6.8848757e+01	7.8559998e+01	1.0000000e+00
2.0000000e+00	6.3690480e+01	5.4302151e+01	1.0000000e+00
2.0000000e+00	6.3943999e+01	6.3933849e+01	1.0000000e+00
2.0000000e+00	5.9502251e+01	1.8143701e+01	1.0000000e+00
2.0000000e+00	7.3356076e+01	5.0186629e+01	1.0000000e+00
2.0000000e+00	6.8358584e+01	4.5467286e+01	1.0000000e+00
2.0000000e+00	6.5647878e+01	6.1453949e+01	1.0000000e+00
2.0000000e+00	6.5817389e+01	3.2900933e+01	1.0000000e+00
2.0000000e+00	6.2373016e+01	4.6465884e+01	1.0000000e+00
2.0000000e+00	6.6066971e+01	4.2437186e+01	1.0000000e+00
2.0000000e+00	5.7809684e+01	4.1235387e+01	1.0000000e+00
2.0000000e+00	6.8523771e+01	6.4076682e+01	1.0000000e+00
2.0000000e+00	6.0080917e+01	5.8813426e+01	1.0000000e+00
2.0000000e+00	6.6345360e+01	5.1974664e+01	1.0000000e+00
2.0000000e+00	7.0390137e+01	4.6257862e+01	1.0000000e+00
2.0000000e+00	6.6417544e+01	5.6319735e+01	1.0000000e+00
2.0000000e+00	6.3433641e+01	6.5453676e+01	1.0000000e+00
2.0000000e+00	6.6267114e+01	1.2629199e+01	1.0000000e+00
2.0000000e+00	6.2872370e+01	3.7547717e+01	1.0000000e+00
2.0000000e+00	6.4746858e+01	5.1024637e+01	1.0000000e+00
2.0000000e+00	6.2695945e+01	5.4806113e+01	1.0000000e+00
2.0000000e+00	5.9362784e+01	5.1256103e+01	1.0000000e+00
2.0000000e+00	6.3962064e+01	6.1462773e+01	1.0000000e+00
2.0000000e+00	7.0190769e+01	4.8798492e+01	1.0000000e+00
2.0000000e+00	6.8697421e+01	6.0454502e+01	1.0000000e+00
2.0000000e+00	6.2623245e+01	3.4462347e+01	1.0000000e+00
2.0000000e+00	6.2854011e+01	4.2634183e+01	1.0000000e+00
2.0000000e+00	7.2171679e+01	4.5015252e+01	1.0000000e+00
2.0000000e+00	6.5726622e+01	5.3524044e+01	1.0000000e+00
2.0000000e+00	6.5696964e+01	4.2133153e+01	1.0000000e+00
2.0000000e+00	6.4136089e+01	3.6821698e+01	1.0000000e+00
2.0000000e+00	6.8542456e+01	4.8246024e+01	1.0000000e+00
2.0000000e+00	6.5748604e+01	4.0827849e+01	1.0000000e+00
2.0000000e+00	6.2317035e+01	4.2329575e+01	1.0000000e+00
2.0000000e+00	7.1488330e+01	4.2194282e+01	1.0000000e+00
2.0000000e+00	5.7977891e+01	4.8324212e+01	1.0000000e+00
2.0000000e+00	6.5650189e+01	3.6501598e+01	1.0000000e+00
2.0000000e+00	6.2755774e+01	7.7518271e+01	1.0000000e+00
2.0000000e+00	6.4941978e+01	3.9875014e+01	1.0000000e+00
2.0000000e+00	6.3238532e+01	8.6457545e+01	1.0000000e+00
2.0000000e+00	6.5938625e+01	4.4018217e+01	1.0000000e+00
2.0000000e+00	6.3289123e+01	6.2324352e+01	1.0000000e+00
