# Supplementary material for: One Giant Leap for Categorizers: One Small Step for Categorization Theory
Source: PLoS One. 2015 Sep 2;10(9):e0137334. doi: 10.1371/journal.pone.0137334 (PMC4558046; doi:10.1371/journal.pone.0137334)
Supplement: S1 Simulation — (ZIP) [file pone.0137334.s001.zip › Smith&Ell PLOS1 ALCOVE matlab code/SmithEll_PLOS1_ALCOVE.m]

function [data_to_save] = SmithEll_PLOS1_ALCOVE(params,cats,dims,nBlocks,highCrit,reps,stim)
%function [data_to_save] = SmithEll_PLOS1_ALCOVE(params,cats,dims,nBlocks,highCrit,reps,stim)
%input:
%   params - 8960 x 4 matrix of parameter values
%   cats - number of categories
%   dims - number of stimulus dimensions
%   nBlocks - number of blocks
%   highCrit - criterion (proportion correct)
%   reps - number of replications
%   stim - 600 x 4 matrix of stimulus values
%
%output:
%   data_to_save - 1 x 14 vector of summary data (averaged over replications). The columns are identical to those of DATA in SmithEll_PLOS1_ALCOVEdrvr.m

%parameters
c = params(1);
phi = params(2);
lrAs = params(3);
lrAt = params(4);

%For comparison to the Figure 6 simulations and to prevent ALCOVE from getting lucky towards the end of training, do not
%allow ALCOVE to meet criterion after block 75
max_b2c = 75;

%General simulation procedure within a replication
%- Simulate, checking each block for criterion
%- If criterion is met on block b, store attention and association weights (for pre- and post-criterion blocks)
%- Keep these weights so long as criterion is maintained. Otherwise, discard the weights until criterion is met again (and repeat).
%- Using stored weights, stimulate long run avg performance (i.e., competence)

%data storage
data_to_save = zeros(reps,14);
data_to_save(:,1:length(params)) = repmat(params,reps,1);
%useful cols in data_to_save
data_to_save_b2cCol = length(params)+1;
data_to_save_prePCcol = data_to_save_b2cCol+1;
data_to_save_postPCcol = data_to_save_prePCcol+1;
data_to_save_nrepsCol = data_to_save_postPCcol+1;
data_to_save_weightCols = data_to_save_nrepsCol+1:data_to_save_nrepsCol+2*dims;
data_to_save_prelrPCcol = data_to_save_weightCols(end)+1;
data_to_save_postlrPCcol = data_to_save_prelrPCcol+1;

successful_rep = 0;
for rindex=1:reps
    %randomly shuffle stimuli each replication
    stim = sortrows([stim rand(size(stim,1),1)],5); stim = stim(:,1:4);
    
    %initialize hidden units for full exemplar version of ALCOVE
    nodePos = stim(:,2:3); numStim = size(stim,1); %number of hidden nodes.

    trialsPerBlock = size(stim,1)/nBlocks;
    pc = zeros(1,nBlocks);

    %initialize storage for pre and post attentional and association weights
    preATTW = zeros(1,dims); postATTW = preATTW;
    preASSW = zeros(cats,numStim); postASSW = preASSW;
    
    %initialize attentional weights to random starting values
    attw = rand(1,dims);
    attw = attw/sum(attw);
    assw = 0*ones(cats,numStim);
    attw_previous = attw;
    assw_previous = assw;

    %initialize trial-by-trial data storage
    data = zeros(size(stim,1),6);     
    corCol=5; %column of data file containing correctness of response

    %***initial simulation to determine blocks-to-criterion (b2c)
    block = 1; critMet = 0; b2c = 9999;
    numCorrect=0;
    for trial = 1:size(stim,1)
        actIn = stim(trial,2:dims+1);
        actHid = exp(  -c*(  abs(nodePos-ones(numStim,1)*actIn)*attw'  ) );
        actOut = assw*actHid;
        PrA = exp(phi*actOut(1))./(sum(exp(phi*actOut)));

        r=rand;
        if r < PrA
          resp=1;
        else
          resp=2;
        end

        if (stim(trial,1)==1)
          t = [max([1 actOut(1)]) min([-1 actOut(2)])]';
        else
          t = [min([-1 actOut(1)]) max([1 actOut(2)])]';
        end

        dw = lrAs*(t-actOut)*actHid';
        da = -lrAt* ((assw'*(t-actOut)).*actHid*c)'*abs(nodePos-ones(numStim,1)*actIn);                    
        assw = assw+dw;
        attw = attw+da;
        %constrain attention weights to be non-negative
        attw(attw<0)=0;	      
        %constrain attention weights to sum to one
        attw = attw/sum(attw);          

        if resp==stim(trial,1)
          cor=1;
          numCorrect=numCorrect+1;
        else
          cor=0;
          numCorrect=0;
        end
        %                          cat, x, y, resp, correct, consecutive correct, t2c
        data(trial,:) = [stim(trial,1:3) resp cor numCorrect];

        %check accuracy at end of block
        if ~mod(trial,trialsPerBlock) %end of block

            %compute accuracy
            pc(block) = mean(data(trialsPerBlock*block-trialsPerBlock+1:trial,corCol));
            %check accuracy against criterion
            if pc(block) >= highCrit 
                critMet = critMet+1; 

                %store attention and association weights (for pre- and post-criterion blocks)
                %only reset weight storage if criterion met on current block (critMet > 1 indicates criterion maintained)
                if critMet==1
                    b2c = block;
                    preATTW = attw_previous; preASSW = assw_previous;
                    postATTW = attw;
                    postASSW = assw;
                end
            else
                critMet = 0; b2c = 9999; %redundant codes to indicate that crit not met and/or maintained
                %if crit not met, hang onto weights in case crit met during next block;
                attw_previous = attw;
                assw_previous = assw;
            end
            block = block+1;
        end
    end
    
    %reset b2c to not meeting criterion if criterion met in block max_b2c or greater
    if b2c > max_b2c
        b2c=9999;
    end
    
    data_to_save(rindex,data_to_save_b2cCol) = b2c;
    %observed pre-criterion, post-criterion, and jump
    if b2c==1 || b2c==9999
        data_to_save(rindex,data_to_save_prePCcol) = 9999;
        data_to_save(rindex,data_to_save_postPCcol) = 9999;
    else
        data_to_save(rindex,data_to_save_prePCcol) = pc(b2c-1);
        data_to_save(rindex,data_to_save_postPCcol) = pc(b2c);
        %data_to_save(rindex,data_to_save_jumpCol) = pc(b2c) - pc(b2c-1);
    end
    
    %store weights
    data_to_save(rindex,data_to_save_weightCols) = [preATTW postATTW];

    
    
    %estimate long run competence iff criterion met
    if b2c==9999
        data_to_save(rindex,data_to_save_prelrPCcol:data_to_save_postlrPCcol) = [9999 9999];
    else
        successful_rep = successful_rep+1;
        %run for nBlocks with frozen weights
        pre_pc = zeros(1,nBlocks); post_pc = pre_pc;
        preData = zeros(size(stim,1),6); postData = preData;
        pre_numCorrect=0; post_numCorrect=0; block = 1;
        for trial = 1:size(stim,1)
           %***simulate long run competence for final pre-criterion block
           attw = preATTW; assw = preASSW;
           actIn = stim(trial,2:dims+1);
           actHid = exp(  -c*(  abs(nodePos-ones(numStim,1)*actIn)*attw'  ) );
           actOut = assw*actHid;
           PrA = exp(phi*actOut(1))./(sum(exp(phi*actOut)));

           r=rand;
           if r < PrA
              resp=1;
           else
              resp=2;
           end

           if (stim(trial,1)==1)
              t = [max([1 actOut(1)]) min([-1 actOut(2)])]';
           else
              t = [min([-1 actOut(1)]) max([1 actOut(2)])]';
           end

           if resp==stim(trial,1)
              cor=1;
              pre_numCorrect=pre_numCorrect+1;
           else
              cor=0;
              pre_numCorrect=0;
           end
           preData(trial,:) = [stim(trial,1:3) resp cor pre_numCorrect];


           %***simulate long run competence for final post-criterion block
           attw = postATTW; assw = postASSW;
           actIn = stim(trial,2:dims+1);
           actHid = exp(  -c*(  abs(nodePos-ones(numStim,1)*actIn)*attw'  ) );
           actOut = assw*actHid;
           PrA = exp(phi*actOut(1))./(sum(exp(phi*actOut)));

           r=rand;
           if r < PrA
              resp=1;
           else
              resp=2;
           end

           if (stim(trial,1)==1)
              t = [max([1 actOut(1)]) min([-1 actOut(2)])]';
           else
              t = [min([-1 actOut(1)]) max([1 actOut(2)])]';
           end

           if resp==stim(trial,1)
              cor=1;
              post_numCorrect=post_numCorrect+1;
           else
              cor=0;
              post_numCorrect=0;
           end

           postData(trial,:) = [stim(trial,1:3) resp cor post_numCorrect];


            if ~mod(trial,trialsPerBlock) %end of block
                %compute accuracy
                pre_pc(block) = mean(preData(trialsPerBlock*block-trialsPerBlock+1:trial,corCol));
                post_pc(block) = mean(postData(trialsPerBlock*block-trialsPerBlock+1:trial,corCol));
                block = block+1;
            end
        end %for trial = 1:size(stim,1)


        data_to_save(rindex,data_to_save_prelrPCcol:data_to_save_postlrPCcol) = [mean(pre_pc) mean(post_pc)];    
    end %if b2c==9999
end
%avg over replications
%exclude runs in which criterion not met
data_to_save = data_to_save(data_to_save(:,data_to_save_b2cCol)~=9999,:);
if isempty(data_to_save)
    data_to_save = [params repmat(9999,1,size(data_to_save,2)-length(params))];
else
    %exclude runs in which criterion met on 1st block
    successful_rep = successful_rep - sum(data_to_save(:,data_to_save_b2cCol)==1); %exclude b2c=1 from successful reps
    data_to_save = data_to_save(data_to_save(:,data_to_save_b2cCol)~=1,:);
    data_to_save = mean(data_to_save,1);
    data_to_save(data_to_save_nrepsCol) = successful_rep;
end
    
