# Supplementary material for: One Giant Leap for Categorizers: One Small Step for Categorization Theory
Source: PLoS One. 2015 Sep 2;10(9):e0137334. doi: 10.1371/journal.pone.0137334 (PMC4558046; doi:10.1371/journal.pone.0137334)
Supplement: S1 Simulation — (ZIP) [file pone.0137334.s001.zip › Smith&Ell PLOS1 ALCOVE matlab code/SmithEll_PLOS1_ALCOVE_runme.m]

function SmithEll_PLOS1_ALCOVE_runme
%function SmithEll_PLOS1_ALCOVE_runme
%
%Matlab code used to run the ALCOVE simulations presented in 
%Smith, J. D. & Ell, S. W. (submitted). One Giant Leap for Categorizers: One Small Step for Categorization Theory. PLOS One.
%See the manuscript for additional simulation details and Kruschke (1992) for further details on ALCOVE.
%
%Matlab Coder was used to covert this (and supporting functions) to C to reduce the overall execution time.
%
%Dependencies:
%RB2.stim - 600 trial x 4 (category, x, y, filler value) matrix of stimulus coordinates from Smith et al. (2010). See Figure 3.
%SmithEll_PLOS1_ALCOVEdrvr.m
%SmithEll_PLOS1_ALCOVE.m
%
%This code is provided, as is, for research purposes. 
%
clc; close all; clear all;

%load Smith et al. (2010) stimuli
stim = load('RB2.stim'); 

%ALCOVE parameters
%c ranges from .5 to 6.5 in steps of 1 (7 values)
c = .5:1:6.5;
%phi ranges from .5 to 4.5 in steps of 1 (5 values)
phi = .5:1:4.5;
%associative learning rate (lambda w) ranges from 0 to .15 in steps of .01 (16 values)
lr_as = 0:.01:.15;
%attentional learning rate ranges from 0 to .15 in steps of .01 (16 values)
lr_at = 0:.01:.15;
params = combvec(c,phi,lr_as,lr_at)';

DATA = SmithEll_PLOS1_ALCOVEdrvr(params,stim); %ALCOVE setup program

%save data
save SmithEll_PLOS1_ALCOVE.dat DATA -ascii -tabs
