# Supplementary material for: One Giant Leap for Categorizers: One Small Step for Categorization Theory
Source: PLoS One. 2015 Sep 2;10(9):e0137334. doi: 10.1371/journal.pone.0137334 (PMC4558046; doi:10.1371/journal.pone.0137334)
Supplement: S1 Simulation — (ZIP) [file pone.0137334.s001.zip › Smith&Ell PLOS1 ALCOVE matlab code/SmithEll_PLOS1_ALCOVEdrvr.m]

function DATA = SmithEll_PLOS1_ALCOVEdrvr(params,stim)
%function DATA = SmithEll_PLOS1_ALCOVEdrvr(params,stim)
%input:
%   params - 8960 x 4 matrix of parameter values
%   stim - 600 x 4 matrix of stimulus values
%
%output:
%   DATA - 8960 x 14 matrix containing summary data (averaged across replications) for each parameter combination
%                                       columns are
%                                       1-4: ALCOVE parameters 
%                                       5: blocks-to-criterion (averaged over replications)
%                                       6: observed probability correct during pre-criterion block (averaged over replications)
%                                       7: observed probability correct during criterion block (averaged over replications)
%                                       8: number of replications in which criterion was met
%                                       9-10: dimensional attention weights during pre-criterion block (averaged over replications)
%                                       11-12: dimensional attention weights during post-criterion block (averaged over replications)
%                                       13: long-run accuracy (i.e., competence) given the pre-criterion values of the attentional/association weights (averaged over replications)
%                                       14: long-run accuracy (i.e., competence) given the post-criterion values of the attentional/association weights (averaged over replications)

%setup
nBlocks = 100; %number of blocks
reps = 500; %number of replications
cats = 2; %number of categories
dims = 2; %number of stimulus dimensions
highCrit = .8333; %criterion (proportion correct)


DATA = zeros(size(params,1),14); 

for ii = 1:size(params,1)
   p = params(ii,:);
   %status = ['Run ' num2str(ii) ' of ' num2str(size(params,1)) ' total runs.']; disp(status)
   [data_to_save] = SmithEll_PLOS1_ALCOVE(p,cats,dims,nBlocks,highCrit,reps,stim);
   DATA(ii,:) = data_to_save;
end


   
